# Supplementary material for: Association between Pre-Existing Long-Term β-Blocker Therapy and the Outcomes of Sepsis-Associated Coagulopathy: A Retrospective Study
Source: Medicina (Kaunas). 2022 Dec 15;58(12):1843. doi: 10.3390/medicina58121843 (PMC9786011; doi:10.3390/medicina58121843)
Supplement: Supplementary file 1 [file medicina-58-01843-s001.zip]

Archive with 1 entries (1 files):
- medicina-2062678-supplementary.pdf
